# Supplementary material for: Tryptanthrin Down-Regulates Oncostatin M by Targeting GM-CSF-Mediated PI3K-AKT-NF-κB Axis
Source: Nutrients. 2024 Nov 28;16(23):4109. doi: 10.3390/nu16234109 (PMC11643981; doi:10.3390/nu16234109)
Supplement: Supplementary file 1 [file nutrients-16-04109-s001.zip]

Archive with 1 entries (1 files):
- nutrients-3274692-supplementary.pdf
